# Supplementary material for: Replicating and Extending the Reliability, Criterion Validity, and Treatment Sensitivity of the PANSS10 and PANSS20 for Pediatric Trials
Source: JAACAP Open. 2024 May 23;3(2):257–67. doi: 10.1016/j.jaacop.2024.02.010 (PMC12166928; doi:10.1016/j.jaacop.2024.02.010)
Supplement: Supplemental Tables [file mmc1.xlsx]

## Sheet: Table S1 Model Fits
Supplemental Table 1. Model Fit Statistics of 5-Factor and 1-Factor models for each scale (PANSS10, PANSS20, and PANSS30)
1 Factor Models								5 Factor Models
PANSS10
## lavaan 0.6-10 ended normally after 22 iterations								## lavaan 0.6-10 ended normally after 34 iterations
##								##
## Estimator ML								## Estimator ML
## Optimization method NLMINB								## Optimization method NLMINB
## Number of model parameters 20								## Number of model parameters 28
##								##
## Number of observations 201								## Number of observations 201
##								##
## Model Test User Model:								## Model Test User Model:
##								##
## Test statistic 306.026								## Test statistic 64.685
## Degrees of freedom 35								## Degrees of freedom 27
## P-value (Chi-square) 0.000								## P-value (Chi-square) 0.000
##								##
## Model Test Baseline Model:								## Model Test Baseline Model:
##								##
## Test statistic 387.119								## Test statistic 387.119
## Degrees of freedom 45								## Degrees of freedom 45
## P-value 0.000								## P-value 0.000
##								##
## User Model versus Baseline Model:								## User Model versus Baseline Model:
##								##
## Comparative Fit Index (CFI) 0.208								## Comparative Fit Index (CFI) 0.890
## Tucker-Lewis Index (TLI) -0.019								## Tucker-Lewis Index (TLI) 0.816
##								##
## Loglikelihood and Information Criteria:								## Loglikelihood and Information Criteria:
##								##
## Loglikelihood user model (H0) -2904.416								## Loglikelihood user model (H0) -2783.746
## Loglikelihood unrestricted model (H1) -2751.403								## Loglikelihood unrestricted model (H1) -2751.403
##								##
## Akaike (AIC) 5848.833								## Akaike (AIC) 5623.491
## Bayesian (BIC) 5914.899								## Bayesian (BIC) 5715.984
## Sample-size adjusted Bayesian (BIC) 5851.536								## Sample-size adjusted Bayesian (BIC) 5627.276
##								##
## Root Mean Square Error of Approximation:								## Root Mean Square Error of Approximation:
##								##
## RMSEA 0.196								## RMSEA 0.083
## 90 Percent confidence interval - lower 0.176								## 90 Percent confidence interval - lower 0.057
## 90 Percent confidence interval - upper 0.217								## 90 Percent confidence interval - upper 0.110
## P-value RMSEA <= 0.05 0.000								## P-value RMSEA <= 0.05 0.019
##								##
## Standardized Root Mean Square Residual:								## Standardized Root Mean Square Residual:
##								##
## SRMR 0.157								## SRMR 0.068
PANSS20
## lavaan 0.6-10 ended normally after 34 iterations								## lavaan 0.6-10 ended normally after 46 iterations
##								##
## Estimator ML								## Estimator ML
## Optimization method NLMINB								## Optimization method NLMINB
## Number of model parameters 40								## Number of model parameters 50
##								##
## Number of observations 201								## Number of observations 201
##								##
## Model Test User Model:								## Model Test User Model:
##								##
## Test statistic 923.349								## Test statistic 543.777
## Degrees of freedom 170								## Degrees of freedom 160
## P-value (Chi-square) 0.000								## P-value (Chi-square) 0.000
##								##
## Model Test Baseline Model:								## Model Test Baseline Model:
##								##
## Test statistic 1487.673								## Test statistic 1487.673
## Degrees of freedom 190								## Degrees of freedom 190
## P-value 0.000								## P-value 0.000
##								##
## User Model versus Baseline Model:								## User Model versus Baseline Model:
##								##
## Comparative Fit Index (CFI) 0.419								## Comparative Fit Index (CFI) 0.704
## Tucker-Lewis Index (TLI) 0.351								## Tucker-Lewis Index (TLI) 0.649
##								##
## Loglikelihood and Information Criteria:								## Loglikelihood and Information Criteria:
##								##
## Loglikelihood user model (H0) -5716.626								## Loglikelihood user model (H0) -5526.840
## Loglikelihood unrestricted model (H1) -5254.952								## Loglikelihood unrestricted model (H1) -5254.952
##								##
## Akaike (AIC) 11513.252								## Akaike (AIC) 11153.680
## Bayesian (BIC) 11645.384								## Bayesian (BIC) 11318.846
## Sample-size adjusted Bayesian (BIC) 11518.658								## Sample-size adjusted Bayesian (BIC) 11160.438
##								##
## Root Mean Square Error of Approximation:								## Root Mean Square Error of Approximation:
##								##
## RMSEA 0.148								## RMSEA 0.109
## 90 Percent confidence interval - lower 0.139								## 90 Percent confidence interval - lower 0.099
## 90 Percent confidence interval - upper 0.158								## 90 Percent confidence interval - upper 0.119
## P-value RMSEA <= 0.05 0.000								## P-value RMSEA <= 0.05 0.000
##								##
## Standardized Root Mean Square Residual:								## Standardized Root Mean Square Residual:
##								##
## SRMR 0.142								## SRMR 0.114
PANSS30
## lavaan 0.6-10 ended normally after 25 iterations								## lavaan 0.6.16 ended normally after 21 iterations
##								##
## Estimator ML								## Estimator ML
## Optimization method NLMINB								## Optimization method NLMINB
## Number of model parameters 60								## Number of model parameters 70
##								##
## Number of observations 201								## Number of observations 201
##								##
## Model Test User Model:								## Model Test User Model:
##								##
## Test statistic 1792.577								## Test statistic 1238.785
## Degrees of freedom 405								## Degrees of freedom 395
## P-value (Chi-square) 0.000								## P-value (Chi-square) 0.000
##								##
## Model Test Baseline Model:								## Model Test Baseline Model:
##								##
## Test statistic 2679.065								## Test statistic 2679.065
## Degrees of freedom 435								## Degrees of freedom 435
## P-value 0.000								## P-value 0.000
##								##
## User Model versus Baseline Model:								## User Model versus Baseline Model:
##								##
## Comparative Fit Index (CFI) 0.382								## Comparative Fit Index (CFI) 0.624
## Tucker-Lewis Index (TLI) 0.336								## Tucker-Lewis Index (TLI) 0.586
##								##
## Loglikelihood and Information Criteria:								## Loglikelihood and Information Criteria:
##								##
## Loglikelihood user model (H0) -8664.219								## Loglikelihood user model (H0) -8387.323
## Loglikelihood unrestricted model (H1) -7767.930								## Loglikelihood unrestricted model (H1) -7767.930
##								##
## Akaike (AIC) 17448.437								## Akaike (AIC) 16914.646
## Bayesian (BIC) 17646.635								## Bayesian (BIC) 17145.877
## Sample-size adjusted Bayesian (BIC) 17456.546								## Sample-size adjusted Bayesian (SABIC) 16924.106
##								##
## Root Mean Square Error of Approximation:								## Root Mean Square Error of Approximation:
##								##
## RMSEA 0.131								## RMSEA 0.103
## 90 Percent confidence interval - lower 0.124								## 90 Percent confidence interval - lower 0.097
## 90 Percent confidence interval - upper 0.137								## 90 Percent confidence interval - upper 0.110
## P-value RMSEA <= 0.05 0.000								## P-value H_0: RMSEA <= 0.050 0.000
##								## P-value H_0: RMSEA >= 0.080 1.000
## Standardized Root Mean Square Residual:								##
##								## Standardized Root Mean Square Residual:
## SRMR 0.142								##
								## SRMR 0.135

## Sheet: Table S2 IRT Option Chars
Supplemental Table 2. Item option characteristics for total score on 10 item PANSS
Item	a1	d1	d2	d3	d4	d5	d6
PANSS10 Items
pos1	1.53875	3.02846	1.17432	-0.94266	-2.86293	-4.42669	-7.25618
pos2	1.1835	2.99117	1.26793	-1.01418	-3.00142	-4.34129	-5.20093
pos7	1.59682	1.76447	-0.282066	-2.47209	-4.02424	-5.30422	-7.15614
neg2	0.916076	3.84887	2.06288	-0.406516	-2.88144	-4.76795	-6.29692
neg4	0.958106	3.90639	2.00961	-0.531287	-2.4064	-3.9625	-5.41357
gps2	0.905301	1.79774	-0.00810765	-2.09051	-3.65545	-6.0429	-7.66454
gps3	0.630829	-0.144346	-1.596	-2.92599	-4.6157	-6.77274
gps9	1.69039	3.0172	0.848162	-1.76489	-4.01029	-6.35358
gps11	0.869087	3.0017	0.761333	-1.43734	-3.03363	-4.27822
gps14	1.32194	2.11627	0.340894	-2.04661	-3.71542	-5.14969
PANSS20 Items
pos1	0.654889	2.40043	0.941918	-0.717328	-2.28039	-3.65465	-6.36312
pos2	1.65341	3.37168	1.47705	-1.0799	-3.31949	-4.82288	-5.81527
pos4	1.08036	1.84994	0.0618997	-1.91295	-3.50109	-5.1666
pos7	0.984145	1.48072	-0.222792	-2.04855	-3.40597	-4.57938	-6.33507
neg2	2.07181	5.12635	2.86664	-0.503095	-3.89274	-6.24388	-8.13757
neg3	2.5157	3.94237	1.81601	-1.71251	-4.37298	-6.13132	-9.54173
neg4	2.1657	5.2536	2.83303	-0.655826	-3.32157	-5.39185	-7.24937
neg5	1.06284	3.04596	1.67932	-0.171342	-1.81334	-3.44035	-5.39249
neg6	2.1318	3.93925	1.79546	-1.25624	-3.47861	-5.15451	-7.46058
gps2	0.520031	1.64878	-0.00137468	-1.91582	-3.41767	-5.78696	-7.40332
gps3	0.311711	-0.141031	-1.51687	-2.80377	-4.47882	-6.63206
gps4	0.863847	1.87649	-0.158744	-2.02541	-3.97947	-6.21073
gps6	0.418186	0.315158	-1.08143	-2.44322	-3.78001	-5.56995	-6.67376
gps7	0.902116	1.17009	-0.158871	-2.25245	-3.95258	-5.2233
gps8	1.67266	2.11608	0.0673633	-1.77942	-3.5234	-5.15596	-6.93333
gps9	0.944678	2.45147	0.699771	-1.39813	-3.278	-5.35736
gps11	1.36993	3.35889	0.896904	-1.57642	-3.39087	-4.80473
gps14	0.822357	1.84871	0.314711	-1.76148	-3.26612	-4.60593
gps15	1.67297	2.94837	1.00515	-1.75912	-3.64533	-6.56207
gps16	2.0393	4.45213	1.91796	-1.06554	-3.32098	-5.20481
PANSS 30 item version ("full length")
pos1	0.647242	2.39439	0.932415	-0.724802	-2.28148	-3.65005	-6.35633
pos2	1.92568	3.65942	1.58839	-1.1895	-3.57987	-5.17118	-6.23382
pos3	0.549161	1.37775	0.0034172	-1.24144	-2.41158	-4.35367
pos4	1.14952	1.88334	0.0523312	-1.95772	-3.56402	-5.24379
pos5	0.352225	0.495921	-0.951082	-2.19413	-4.22538	-5.7214
pos6	0.750478	2.52364	0.737326	-0.942668	-2.2083	-3.87768	-6.14429
pos7	0.945509	1.46109	-0.227768	-2.02844	-3.37245	-4.53723	-6.28736
neg1	1.62551	3.78654	1.94904	-0.829492	-3.07273	-5.66735
neg2	1.93463	4.95926	2.77169	-0.497777	-3.73978	-6.00309	-7.8582
neg3	2.5209	3.96146	1.80046	-1.72851	-4.37042	-6.10789	-9.52904
neg4	1.9843	5.01316	2.69975	-0.630825	-3.14931	-5.13076	-6.92634
neg5	1.14012	3.11853	1.72053	-0.177714	-1.85125	-3.49833	-5.477
neg6	2.06994	3.86945	1.76289	-1.24007	-3.41526	-5.05819	-7.36086
neg7	1.77129	2.90633	0.85878	-1.62114	-3.61543	-5.67181	-7.53463
gps1	0.0694298	0.872953	-0.731448	-1.96937	-3.03078	-4.97451
gps2	0.550033	1.65644	-0.00366702	-1.92571	-3.43021	-5.80271	-7.4221
gps3	0.273857	-0.141659	-1.51254	-2.79642	-4.46946	-6.62253
gps4	0.927666	1.90942	-0.160767	-2.05332	-4.02248	-6.2627
gps5	1.37981	1.65874	0.13348	-1.72489	-3.42678	-5.13441
gps6	0.368488	0.313226	-1.07264	-2.42834	-3.76219	-5.55072	-6.65468
gps7	0.842177	1.14656	-0.165969	-2.23119	-3.91078	-5.17243
gps8	1.59506	2.07171	0.0586638	-1.74627	-3.44355	-5.04043	-6.80257
gps9	1.0046	2.49715	0.707657	-1.42142	-3.30459	-5.38548
gps10	0.769329	0.590043	-0.55307	-2.90339	-4.69989	-7.59936
gps11	1.37671	3.37234	0.890721	-1.58437	-3.40007	-4.82309
gps12	1.21496	4.13669	2.24244	-0.0281987	-2.03296	-3.06073	-6.27057
gps13	1.63734	3.55934	1.72272	-1.09648	-3.53624	-6.00996	-8.77741
gps14	0.816111	1.84598	0.310799	-1.76014	-3.25792	-4.59469
gps15	1.78311	3.04507	1.02106	-1.82384	-3.76931	-6.76426
gps16	1.82264	4.20097	1.79381	-1.00425	-3.10742	-4.89804
Note: difficulty parameters are in logistic metric

## Sheet: Table S3 Tx effects etasq
Table. Time and treatment effects as measured by different PANSS scales.
Scale	Parameter	Eta2 partial	df	F	p
PANSS30	Time	0.167982	5	40.9043	2.12e-38
PANSS30	Treatment	0.00393403	3	1.33364	0.262005
PANSS30	Time:Treatment	0.00512227	15	0.347705	0.989938
PANSS20	Time	0.152063	5	36.3329	2.69849e-34
PANSS20	Treatment	0.00324291	3	1.09858	0.348754
PANSS20	Time:Treatment	0.00570646	15	0.387588	0.982398
PANSS10	Time	0.180446	5	44.6075	1.12801e-41
PANSS10	Treatment	0.00357346	3	1.21097	0.304513
PANSS10	Time:Treatment	0.00775267	15	0.527655	0.92638
Ostergaardk6	Time	0.163979	5	39.7385	2.3255e-37
Ostergaardk6	Treatment	0.00837823	3	2.85295	0.0362861
Ostergaardk6	Time:Treatment	0.00410639	15	0.278462	0.997025
MINI PANSS - 19 items (Kahn et al.)	Time	0.173479	5	42.5238	7.74295e-40
MINI PANSS - 19 items (Kahn et al.)	Treatment	0.00129365	3	0.437388	0.726294
MINI PANSS - 19 items (Kahn et al.)	Time:Treatment	0.00514432	15	0.34921	0.989706
yamamotok6	Time	0.166272	5	40.405	5.90573e-38
yamamotok6	Treatment	0.00245589	3	0.831313	0.47672
yamamotok6	Time:Treatment	0.00688256	15	0.468023	0.956504
5 x 2 item subscales
anxdep	Time	0.0444474	5	9.42391	8.56749e-09
anxdep	Treatment	0.000258508	3	0.087312	0.967004
anxdep	Time:Treatment	0.00347745	15	0.235663	0.998876
cog	Time	0.0755507	5	16.5575	9.7185e-16
cog	Treatment	0.0206067	3	7.1046	0.000100213
cog	Time:Treatment	0.00232757	15	0.157555	0.999908
host	Time	0.0781341	5	17.1717	2.47382e-16
host	Treatment	0.0349512	3	12.2293	7.28412e-08
host	Time:Treatment	0.00611192	15	0.415296	0.975233
neg	Time	0.0566521	5	12.167	1.80784e-11
neg	Treatment	0.0147611	3	5.05902	0.0017562
neg	Time:Treatment	0.00414855	15	0.281333	0.996847
poSDel	Time	0.120798	5	27.8363	1.77036e-26
poSDel	Treatment	0.0107299	3	3.66242	0.012091
poSDel	Time:Treatment	0.00714112	15	0.485732	0.948583

## Sheet: Table S3b ANCOVAs
Supplemental Table 3B. Replication of ANCOVA showing separation of placebo as reported in Singh et al. (2011)
PANSS10
## Call:
## lm(formula = panssk10.end ~ panssk10.bl + TRTGRP + SEX + DCOUNTRY +
## DAGE, data = bl.endpoint)
##
## Residuals:
## Min 1Q Median 3Q Max
## -1.6260 -0.3615 0.0112 0.3381 1.9532
##
## Coefficients:
## Estimate Std. Error t value Pr(>|t|)
## (Intercept) 2.7360 0.1126 24.29 < 2e-16 ***
## panssk10.bl 0.3412 0.0407 8.38 1.1e-14 ***
## TRTGRPPaliperidone ER Low -0.0105 0.1104 -0.10 0.9242
## TRTGRPPaliperidone ER High -0.1780 0.1150 -1.55 0.1233
## TRTGRPPaliperidone ER Medium -0.2661 0.1145 -2.32 0.0212 *
## SEXMALE 0.0323 0.0837 0.39 0.7001
## DCOUNTRYEUROPE and Other 0.0440 0.0997 0.44 0.6591
## DCOUNTRYNORTH AMERICA -0.4372 0.1346 -3.25 0.0014 **
## DAGE12-<=15 0.0583 0.0813 0.72 0.4737
## ---
## Signif. codes: 0 '***' 0.001 '**' 0.01 '*' 0.05 '.' 0.1 ' ' 1
##
## Residual standard error: 0.559 on 192 degrees of freedom
## Multiple R-squared: 0.308, Adjusted R-squared: 0.279
## F-statistic: 10.7 on 8 and 192 DF, p-value: 2.12e-12
PANSS20
## Call:
## lm(formula = panssk20.end ~ panssk20.bl + TRTGRP + SEX + DCOUNTRY +
## DAGE, data = bl.endpoint)
##
## Residuals:
## Min 1Q Median 3Q Max
## -1.5147 -0.3211 0.0291 0.3259 1.5248
##
## Coefficients:
## Estimate Std. Error t value Pr(>|t|)
## (Intercept) 2.75810 0.10438 26.42 < 2e-16 ***
## panssk20.bl 0.40633 0.03724 10.91 < 2e-16 ***
## TRTGRPPaliperidone ER Low -0.04115 0.10252 -0.40 0.68862
## TRTGRPPaliperidone ER High -0.12794 0.10668 -1.20 0.23191
## TRTGRPPaliperidone ER Medium -0.23162 0.10636 -2.18 0.03064 *
## SEXMALE 0.00546 0.07786 0.07 0.94418
## DCOUNTRYEUROPE and Other 0.04425 0.09262 0.48 0.63339
## DCOUNTRYNORTH AMERICA -0.42442 0.12338 -3.44 0.00071 ***
## DAGE12-<=15 0.02635 0.07547 0.35 0.72742
## ---
## Signif. codes: 0 '***' 0.001 '**' 0.01 '*' 0.05 '.' 0.1 ' ' 1
##
## Residual standard error: 0.519 on 192 degrees of freedom
## Multiple R-squared: 0.42, Adjusted R-squared: 0.396
## F-statistic: 17.4 on 8 and 192 DF, p-value: <2e-16
PANSS30
## Call:
## lm(formula = panssk30.end ~ panssk30.bl + TRTGRP + SEX + DCOUNTRY +
## DAGE, data = bl.endpoint)
##
## Residuals:
## Min 1Q Median 3Q Max
## -1.5000 -0.2956 0.0737 0.3187 1.3066
##
## Coefficients:
## Estimate Std. Error t value Pr(>|t|)
## (Intercept) 2.7267 0.0995 27.40 <2e-16 ***
## panssk30.bl 0.3786 0.0356 10.63 <2e-16 ***
## TRTGRPPaliperidone ER Low -0.0493 0.0976 -0.50 0.6143
## TRTGRPPaliperidone ER High -0.1503 0.1015 -1.48 0.1404
## TRTGRPPaliperidone ER Medium -0.2577 0.1012 -2.55 0.0117 *
## SEXMALE -0.0102 0.0742 -0.14 0.8910
## DCOUNTRYEUROPE and Other 0.1007 0.0881 1.14 0.2544
## DCOUNTRYNORTH AMERICA -0.3892 0.1178 -3.30 0.0011 **
## DAGE12-<=15 0.0139 0.0718 0.19 0.8463
## ---
## Signif. codes: 0 '***' 0.001 '**' 0.01 '*' 0.05 '.' 0.1 ' ' 1
##
## Residual standard error: 0.494 on 192 degrees of freedom
## Multiple R-squared: 0.413, Adjusted R-squared: 0.389
## F-statistic: 16.9 on 8 and 192 DF, p-value: <2e-16

## Sheet: Table S4 Desc - Baseline
Supplemental Table 4. Descriptive statistics for scales and subscales, including other published alternatives (N = 201)
									Prorated to 30 item sum
Scale	Mean	SD	Median	Minimum	Maximum	Range	Skew	Kurtosis	Mean Total	SD Total
PANSS30	3.03831	0.433651	2.96667	2.1	3.96667	1.86667	0.27643	-0.799684	91.1493	13.0095
PANSS10	3.08458	0.467023	3.1	2	4.3	2.3	0.25476	-0.327161	92.5373	14.0107
PANSS20	3.05498	0.472546	3	2.05	4.25	2.2	0.296349	-0.714372	91.6493	14.1764
Yamamoto 6 item	3.3665	0.611015	3.33333	1.33333	5.33333	4	0.296209	0.167797	100.995	18.3304
Ostergaard 6-Item	3.43035	0.597087	3.33333	2	5.33333	3.33333	0.255019	-0.0532352	102.91	17.9126
MINI PANSS - 19 items (Kahn et al.)	3.105	0.460504	3.10526	1.84211	4.26316	2.42105	0.179638	-0.547149	93.15	13.8151
5 x 2 item subscores
Hostility - 2 item	2.84577	1.01789	3	1	6	5	0.405061	0.0647344	--	--
Withdrawn/Apathetic - 2 item	3.62189	0.831456	3.5	1	7	6	0.313342	1.30234	--	--
Cognitive - 2 item	3.25622	0.877652	3	1	6.5	5.5	0.661078	1.45215	--	--
Internalizing - 2 item	2.52239	0.903187	2.5	1	6	5	0.581838	0.484801	--	--
Delusions - 2 item	3.35075	0.908357	3.5	1	6	5	0.136469	-0.0989159	--	--

## Sheet: Table S5 Reliability, clin sig 
Supplemental Table 5. Reliability estimates for scales using baseline data (N = 201)
Scale	Cronbach's Alpha	Average Item Correlation	Guttman's Lamda-6	Omega (total)	omega (hierachical)	SD	SEm	SEdiff	MID	RCI90	RCI95	% Items Retained	projected.rxx	projected.cor
PANSS30	0.809723	0.124228	0.892673	0.886084	0.736938	0.433651	0.146364	0.206989	0.216825	0.341533	0.405699	1	0.886084	0.785144
PANSS10	0.542504	0.10601	0.764241	0.778842	0.647534	0.467023	0.219629	0.310603	0.233512	0.512495	0.608782	0.333333	0.721665	0.639455
PANSS20	0.775018	0.146933	0.874914	0.869724	0.72955	0.472546	0.17056	0.241208	0.236273	0.397993	0.472768	0.666667	0.838334	0.742834
Yamamoto 6 item	0.603602	0.202416	0.785183
Ostergaard 6-Item	0.470384	0.12894	0.739216
MINI PANSS - 19 items (Kahn et al.)	0.735107	0.127444	0.858084
5 x 2 item subscores
Hostility - 2 item	0.762167	0.615726	0.731228
Withdrawn/Apathetic - 2 item	0.754237	0.605442	0.749223
Cognitive - 2 item	0.506992	0.339577	0.643161
Internalizing - 2 item	0.501967	0.335084	0.636272
Delusions - 2 item	0.542125	0.371859	0.660539

## Sheet: Table S7 Score cors - baseline
Supplemental Table 6. Correlations between scale scores using baseline data (N = 201)
							2-item subscales
	PANSS30	PANSS20	PANSS10	Yamamoto 6-item	Ostergaard 6-item	MINI PANSS - 19 items (Kahn et al.)	Hostility - 2 item	Withdrawn/Apathetic - 2 item	Cognitive - 2 item	Internalizing - 2 item	Delusions - 2 item
PANSS30	1	0.970826	0.863484	0.68772	0.782452	0.958341	0.393486	0.529888	0.608834	0.332692	0.407233
PANSS20	0.970826	1	0.884507	0.68951	0.751127	0.945326	0.425721	0.574929	0.596998	0.339477	0.385265
PANSS10	0.863484	0.884507	1	0.764002	0.710063	0.843663	0.522447	0.448455	0.545206	0.367102	0.607431
yamamotok6	0.68772	0.68951	0.764002	1	0.717123	0.760084	0.129526	0.538228	0.157342	0.474312	0.748428
Ostergaardk6	0.782452	0.751127	0.710063	0.717123	1	0.829876	0.0967266	0.656725	0.462791	0.238559	0.458579
MINI PANSS - 19 items (Kahn et al.)	0.958341	0.945326	0.843663	0.760084	0.829876	1	0.36371	0.577413	0.534085	0.323962	0.47111
Hostility - 2 item	0.393486	0.425721	0.522447	0.129526	0.0967266	0.36371	1	-0.10765	0.189974	-0.0587701	0.177769
Withdrawn/Apathetic - 2 item	0.529888	0.574929	0.448455	0.538228	0.656725	0.577413	-0.10765	1	0.232776	0.156143	0.0324837
Cognitive - 2 item	0.608834	0.596998	0.545206	0.157342	0.462791	0.534085	0.189974	0.232776	1	-0.0971572	0.0482085
Internalizing - 2 item	0.332692	0.339477	0.367102	0.474312	0.238559	0.323962	-0.0587701	0.156143	-0.0971572	1	0.27225
Delusions - 2 item	0.407233	0.385265	0.607431	0.748428	0.458579	0.47111	0.177769	0.0324837	0.0482085	0.27225	1

## Sheet: Table S8 Score cors -  all data
Supplemental Table 8. Correlations between scale scores using all waves of data (N = 1454)
	PANSS30	PANSS20	PANSS10	yamamotok6	Ostergaardk6	MINI PANSS - 19 items (Kahn et al.)	Hostility - 2 item	Withdrawn/Apathetic - 2 item	Cognitive - 2 item	Internalizing - 2 item	Delusions - 2 item
PANSS30	1	0.982902	0.924068	0.823024	0.880068	0.979611	0.561544	0.667122	0.699607	0.464503	0.572749
PANSS20	0.982902	1	0.938471	0.824908	0.868254	0.971168	0.582323	0.694672	0.694628	0.469047	0.564483
PANSS10	0.924068	0.938471	1	0.868979	0.830253	0.916887	0.655631	0.609124	0.648978	0.504366	0.703877
yamamotok6	0.823024	0.824908	0.868979	1	0.806187	0.858892	0.416182	0.621395	0.40064	0.552411	0.806277
Ostergaardk6	0.880068	0.868254	0.830253	0.806187	1	0.904502	0.33336	0.764295	0.659464	0.356786	0.556164
MINI PANSS - 19 items (Kahn et al.)	0.979611	0.971168	0.916887	0.858892	0.904502	1	0.549037	0.688175	0.661409	0.454298	0.613874
Hostility - 2 item	0.561544	0.582323	0.655631	0.416182	0.33336	0.549037	1	0.137465	0.277843	0.192621	0.395669
Withdrawn/Apathetic - 2 item	0.667122	0.694672	0.609124	0.621395	0.764295	0.688175	0.137465	1	0.490016	0.19997	0.179917
Cognitive - 2 item	0.699607	0.694628	0.648978	0.40064	0.659464	0.661409	0.277843	0.490016	1	0.048613	0.212695
Internalizing - 2 item	0.464503	0.469047	0.504366	0.552411	0.356786	0.454298	0.192621	0.19997	0.048613	1	0.44019
Delusions - 2 item	0.572749	0.564483	0.703877	0.806277	0.556164	0.613874	0.395669	0.179917	0.212695	0.44019	1

## Sheet: Table S9 - Corrs w CGI, CGAS
Supplemental Table 9. Convergent correlations between PANSS scales and CGI, CGAS criteria using baseline scores (N = 201)
	Baseline data (N = 201)			All waves of data (N = xxxx)
Scale	CGI	CGAS		CGI	CGAS
PANSS30	0.619513	-0.556864		0.747534	-0.613678
PANSS20	0.586536	-0.542979		0.729354	-0.602991
PANSS10	0.530857	-0.469077		0.67968	-0.552625
yamamotok6	0.506943	-0.444718		0.634954	-0.527505
Ostergaardk6	0.583667	-0.578533		0.719108	-0.645696
MINI PANSS - 19 items (Kahn et al.)	0.615266	-0.54789		0.729792	-0.605457
Hostility - 2 item	0.177538	-0.0985983		0.347891	-0.232639
Withdrawn/Apathetic - 2 item	0.359648	-0.439624		0.535308	-0.544476
Cognitive - 2 item	0.300181	-0.357901		0.520945	-0.456374
Internalizing - 2 item	0.365429	-0.267123		0.384317	-0.31061
Delusions - 2 item	0.293018	-0.210454		0.416771	-0.305021
Note. All significant p < .00005

## Sheet: Table S10 - Difference Desc
Supplemental Table 10. Discrepancies comparing short form to 30 item scores (using item averages)
Scale	Mean	SD	Median	trimmed	Minimum	Maximum	Range	Skew	kurtosis	SE
PANSS20	0.0166667	0.116058	0.0166667	0.0146998	-0.25	0.333333	0.583333	0.219775	-0.100845	0.0081861
PANSS10	0.0462687	0.237507	0.0333333	0.0465839	-0.733333	0.733333	1.46667	-0.0777413	0.296966	0.0167525
pos7	0.0455579	0.520184	0.0190476	0.0458444	-1.5381	1.31905	2.85714	-0.0863477	0.196891	0.036691
neg7	0.395238	0.496789	0.390476	0.389737	-0.97619	2.74762	3.72381	0.486107	1.98087	0.0350408
General Symptoms score	-0.192848	0.165309	-0.179167	-0.188768	-0.879167	0.2875	1.16667	-0.340381	0.936267	0.01166
yamamotok6	0.328192	0.443786	0.3	0.318841	-1.03333	1.53333	2.56667	0.0900727	0.451229	0.0313022
Ostergaardk6	0.39204	0.373322	0.333333	0.388199	-0.833333	1.43333	2.26667	0.0488061	0.617131	0.0263321
MINI PANSS - 19 items (Kahn et al.)	0.0666929	0.131756	0.0701754	0.0684537	-0.524561	0.524561	1.04912	-0.325209	1.79937	0.00929332
minipos6tot	0.0951907	0.550156	0.133333	0.104969	-1.46667	1.5	2.96667	-0.178626	0.037342	0.038805
minineg6tot	0.363018	0.562759	0.333333	0.371429	-1.16667	2.7	3.86667	0.0934225	1.18595	0.039694
minigen7tot	-0.211727	0.319862	-0.180952	-0.202839	-1.5381	0.738095	2.27619	-0.465058	1.27634	0.0225614
PANSS10dep	0.0810945	0.231413	0.1	0.0850932	-0.733333	0.833333	1.56667	-0.169268	0.532974	0.0163226
Hostility - 2 item	-0.192537	0.936361	-0.2	-0.204969	-2.96667	2.33333	5.3	0.128553	0.167366	0.0660458
Withdrawn/Apathetic - 2 item	0.583582	0.705164	0.6	0.589648	-1.66667	3.03333	4.7	-0.00204601	0.865346	0.0497385
Cognitive - 2 item	0.21791	0.703483	0.266667	0.209731	-1.83333	2.56667	4.4	0.156653	0.901811	0.0496199
Internalizing - 2 item	-0.51592	0.862085	-0.533333	-0.521532	-2.96667	2.03333	5	0.0765664	0.213779	0.0608068
Delusions - 2 item	0.312438	0.832069	0.333333	0.329193	-2.96667	2.16667	5.13333	-0.359711	0.58543	0.0586896
